# Supplementary material for: Neighborhood Deprivation, Indoor Chemical Concentrations, and Spatial Risk for Childhood Leukemia
Source: Int J Environ Res Public Health. 2023 Feb 17;20(4):3582. doi: 10.3390/ijerph20043582 (PMC9968201; doi:10.3390/ijerph20043582)
Supplement: Supplementary file 1 [file ijerph-20-03582-s001.zip]

Archive with 1 entries (1 files):
- ijerph-2168043-supplementary.pdf
